# Supplementary material for: Differential immune gene response in gills, skin, and spleen of rainbow trout Oncorhynchus mykiss infected by Ichthyophthirius multifiliis
Source: PLoS One. 2019 Jun 20;14(6):e0218630. doi: 10.1371/journal.pone.0218630 (PMC6586319; doi:10.1371/journal.pone.0218630)
Supplement: S2 Table — Correlation value and p-value are provided. (XLSX) [file pone.0218630.s002.xlsx]

## Sheet: S2 Table
	S2 Table. Correlations between the gene expression levels in gills, skin and spleen at different time-points
	Pearson Correlation	Gill vs Spleen								Gill vs Skin								Skin vs Spleen
	Gene	1 dpi				8 dpi				1 dpi				8 dpi				1 dpi				8 dpi
		Control		Infected		Control		Infected		Control		Infected		Control		Infected		Control		Infected		Control		Infected
		r	p	r	p	r	p	r	p	r	p	r	p	r	p	r	p	r	p	r	p	r	p	r	p
	C3	0.0689052	0.430091	0.788863	0.00998094	-0.979722	0.0642113	0.33749	0.187215	0.0472795	0.448404	0.0850102	0.407689	-0.172041	0.317301	0.508836	0.0665514	-0.275113	0.23685	-0.172867	0.341136	-0.994138	0.0344838	0.284587	0.22898
	C5	-0.329223	0.235442	0.756739	0.0407832	0.517696	0.094405	0.485241	0.134841	-0.836681	0.0816593	0.248246	0.31764	0	0	0.713812	0.246967	0.694042	0.0967798	0.144363	0.39248	-0.49102	0.336624	0.631423	0.126617
	CD4	0.373411	0.143923	0.627828	0.0259772	0.484323	0.0780177	0.580373	0.0392863	0.505972	0.0678341	0.00776737	0.491505	0.461649	0.0896194	0.253021	0.240305	0.137011	0.352926	-0.110351	0.380762	-0.0119054	0.48698	-0.290628	0.207641
	CD8	0.291215	0.207149	0.556698	0.0473141	0.505792	0.067915	-0.312704	0.189507	-0.443506	0.0995972	-0.154388	0.335106	-0.475137	0.0826024	-0.0239938	0.473772	0.521295	0.0611467	-0.167044	0.322309	-0.53778	0.054428	0.263578	0.230919
	CK9	0.0689052	0.430091	0.788863	0.00998094	-0.979722	0.0642113	0.33749	0.187215	0.0472795	0.448404	0.0850102	0.407689	-0.172041	0.317301	0.508836	0.0665514	-0.275113	0.23685	-0.172867	0.341136	-0.994138	0.0344838	0.284587	0.22898
	CK10	-0.296297	0.202909	-0.202344	0.287527	0.147321	0.34232	-0.17419	0.315156	0.320328	0.183432	0.756101	0.00569749	-0.0663747	0.427722	0.151402	0.338148	0.51427	0.0641592	-0.12285	0.367643	0.746997	0.00651826	-0.368128	0.147631
	CK11	0.553511	0.0610453	0.482729	0.0788022	0.534228	0.108369	0.0430892	0.452959	0.125209	0.36518	0.121124	0.369447	-0.213873	0.276486	0.0897014	0.402675	0.759377	0.00880989	-0.475526	0.0824052	-0.365498	0.210056	0.0381654	0.458317
	CK12	0.0686546	0.425262	-0.173496	0.315848	-0.117766	0.372966	-0.175696	0.313655	0.818016	0.00191404	0.677998	0.0155931	0.111044	0.380033	0.65581	0.0197492	0.325191	0.179609	-0.46163	0.0896295	-0.0845797	0.40815	0.0780282	0.415174
	IgM	0.403352	0.123873	0.534405	0.0557641	-0.34277	0.166125	-0.00571015	0.493755	0.428604	0.108254	0.607842	0.0311449	-0.628621	0.0257847	0.634591	0.0243667	0.425015	0.110402	0.715456	0.0100004	0.570317	0.0425791	-0.00559613	0.493879
	Hepcidine	0.107274	0.38401	0.66067	0.0187816	0.792758	0.00311574	0.257481	0.236319	0.492981	0.0738409	0.563236	0.0450014	0.758665	0.00548014	0.230202	0.26114	0.14814	0.341481	0.15296	0.336559	0.812773	0.00212991	-0.228405	0.262812
	IgT	0.61628	0.0288874	0.632015	0.0249719	0.641472	0.0227979	0.357455	0.155276	0.641574	0.0312637	0.711736	0.0104814	0.876016	0.000443899	-0.291787	0.20667	0.380737	0.15603	0.0179535	0.48037	0.563946	0.0447547	-0.271961	0.223584
	IL 1b	0.821136	0.00179328	0.126104	0.364246	0.837707	0.00124155	0.305917	0.194998	0.790809	0.00322641	0.141366	0.348434	0.639987	0.0231307	0.336358	0.170981	0.873554	0.00047874	0.257706	0.23612	0.583443	0.0383148	-0.131276	0.358865
	IL4/13a	0.684256	0.17024	0.35247	0.0062261	-0.466749	0.00568059	0.640006	0.314959	0.27538	0.000858854	0.715074	0.00176054	0.519581	0.000897614	0.329507	0.0346662	0.120988	0.0375986	0.0790492	0.0368886	-0.293765	0.0102734	-0.25013	0.30373
	IL 6	0	0	0.0507744	0.0507744	0.367252	0.367252	0.0935614	0.0935614	0	0	0	0	0.337273	0.337273	0.469177	0.469177	0.091059	0.091059	0.0034718	0.0034718	0.058839	0.058839	0.351928	0.351928
	IL 8	0.23499	0.256709	0.190526	0.299013	0.13811	0.351791	0.457356	0.0919244	0.40302	0.124087	0.202305	0.287565	0.0816641	0.411273	0.21467	0.275729	0.554462	0.0481223	0.311494	0.190481	0.656353	0.0196395	0.21893	0.271696
	IL 10	-0.552234	0.048936	0.753456	0.00592801	0.852169	0.00176426	0.166226	0.323131	-0.725863	0.0134154	0.0323751	0.464627	0.661314	0.018656	0.0443154	0.451625	0.759169	0.00883462	-0.179804	0.309575	0.607921	0.0412166	-0.641064	0.022889
	IL 17C1	0.97411	0.0129449	0.987148	0.0510879	0	0	0	0	0.325887	0.337057	0.0554128	0.464741	0.546577	0.130889	-0.414302	0.292849	0	0	0	0	0	0	0	0
	IL 17C2	0.784926	0.212701	0	0	0	0	0	0	0	0	0	0	0	0	0	0	0	0	0	0	0	0	0	0
	IL 17AF2	0.914496	0.0427519	0	0	-0.961413	0.0887143	0	0	0	0	0.731559	0.0492095	-0.481716	0.259142	0.542066	0.228967	0	0	0	0	0	0	0	0
	Precerebellin	0.438248	0.102604	0.655504	0.0198113	0.52642	0.0590056	0.205154	0.284821	0.245247	0.247321	0.500717	0.0702264	-0.235618	0.256129	0.128657	0.361587	0.0505746	0.444825	0.373396	0.143934	0.494644	0.0730547	0.162168	0.32722
	SAA	0.337331	0.17024	0.75014	0.0062261	0.756298	0.00568059	0.174388	0.314959	0.852694	0.000858854	0.822008	0.00176054	0.850978	0.000897614	0.595447	0.0346662	0.585739	0.0375986	0.588043	0.0368886	0.71333	0.0102734	0.185721	0.30373
	S100A1	0.559455	0.0463298	0.798386	0.00281126	0.250813	0.242289	-0.235367	0.256361	0.155599	0.333874	0.2161	0.274373	0.0372485	0.459316	0.328846	0.176761	0.635407	0.0241769	0.18496	0.30448	0.184056	0.305371	0.116718	0.374065
	TGF beta	-0.414413	0.116886	0.393717	0.130145	0.11941	0.371242	0.223785	0.267129	0.02153	0.476462	0.291888	0.206586	0.109343	0.381826	-0.272802	0.222854	-0.280814	0.215955	-0.368436	0.147414	-0.383127	0.137237	-0.159689	0.329726
	TNF alpha	-0.246043	0.261684	0.498438	0.0712797	-0.213978	0.276386	-0.289819	0.208321	0.597791	0.0339812	0.489732	0.0753922	0.338506	0.169346	0.282553	0.214471	0.249412	0.258755	0.371245	0.145438	0.1998	0.289985	0.25672	0.236997
									Theshold Level p-value	0.05
									Theshold Level Pearson r	0.5
