# Supplementary material for: Differential immune gene response in gills, skin, and spleen of rainbow trout Oncorhynchus mykiss infected by Ichthyophthirius multifiliis
Source: PLoS One. 2019 Jun 20;14(6):e0218630. doi: 10.1371/journal.pone.0218630 (PMC6586319; doi:10.1371/journal.pone.0218630)
Supplement: S3 Table — (XLSX) [file pone.0218630.s003.xlsx]

## Sheet: S3 Table
S3 Table. A comprehensive summary of the gene expression study including all investigated genes
					Theshold level for significance of fold						Theshold level for significance of t-test						Theshold level for Insufficient data for quantitative analysis
					2						0.05						0.2
Gene	Tissue	1 dpi Control				t-test	1 dpi - Infected				8 dpi Control				t-test	8 dpi - Infected				Over all
		Fold	SD	CI	% valid Cq Values		Fold	SD	CI	% valid Cq Values	Fold	SD	CI	% valid Cq Values		Fold	SD	CI	% valid Cq Values	% valid Cq Values
C3	Gill	1	0.514685	0.318999	1	0.436521	-1.0367	0.46579	0.288694	1	1	193.058	119.657	1	0.129504	-2.59548	1.00412	0.622346	1	0.906667
	Spleen	1	1.93949	1.26711	0.9	0.317652	1.54325	57.0024	39.4999	0.8	1	2.07532	2.3484	0.3	0.203231	3.01746	52.7597	34.4691	0.9
	Skin	1	0.343968	0.21319	1	0.0746758	1.28521	0.531052	0.329144	1	1	0.380493	0.235828	1	0.0251908	-1.56917	0.440015	0.272719	1
C5	Gill	1	0.806586	0.597516	0.7	0.228341	1.5045	7.63575	5.29121	0.8	1	1.4779	1.02411	0.8	0.00179024	9.27989	29.5907	21.9207	0.7	0.746667
	Spleen	1	1.8268	1.13224	1	0.355251	-1.22328	1.41423	0.979991	0.8	1	3.388	2.09986	1	0.451305	1.09126	5.20944	3.22878	1
	Skin	1	0.595721	0.522163	0.5	0.0747768	1.75044	1.19446	0.884852	0.7	1	1.29403	1.46431	0.3	0.0315914	9.12189	17.9998	15.7773	0.5
CD4	Gill	1	0.272088	0.168639	1	0.0224273	-1.36794	0.309116	0.191589	1	1	0.386276	0.239412	1	0.320445	-1.08824	0.539497	0.334377	1	1
	Spleen	1	0.369603	0.229078	1	0.00478021	-1.66786	0.324821	0.201322	1	1	0.532434	0.33	1	0.148894	1.34817	0.914941	0.567076	1
	Skin	1	0.380991	0.236136	1	0.00626248	-1.43794	0.15158	0.0939488	1	1	0.388666	0.240893	1	0.0117397	1.52626	0.400695	0.248349	1
CD8	Gill	1	0.71338	0.44215	1	0.380545	-1.08673	0.47124	0.292072	1	1	0.996899	0.617873	1	0.482795	-1.01466	1.02738	0.636763	1	1
	Spleen	1	0.444068	0.275231	1	0.360061	-1.09962	0.641439	0.397561	1	1	0.977029	0.605558	1	0.447642	-1.05922	1.83213	1.13554	1
	Skin	1	0.618549	0.383373	1	0.440398	1.04536	0.748526	0.463933	1	1	0.47987	0.297421	1	0.00677081	-1.92786	0.233238	0.14456	1
CK9	Gill	1	0.625821	0.387881	1	0.341507	1.08523	0.405175	0.251126	1	1	0.732137	0.453775	1	0.43349	-1.04899	0.478232	0.296406	1	1
	Spleen	1	0.525891	0.325944	1	0.190727	-1.33793	0.579231	0.359005	1	1	0.93008	0.576459	1	0.0935491	-1.57352	0.508464	0.315144	1
	Skin	1	0.48428	0.300154	1	0.0500589	1.42701	0.672042	0.416528	1	1	0.220749	0.136819	1	0.358588	1.04972	0.354448	0.219685	1
CK10	Gill	1	0.456654	0.283032	1	0.027653	1.62676	1.06319	0.658957	1	1	0.699119	0.433311	1	0.000136086	6.86376	18.8037	11.6544	1	1
	Spleen	1	1.40348	0.869871	1	0.415625	-1.09278	0.971116	0.601893	1	1	2.29613	1.42313	1	0.0621996	2.42335	1.14839	0.711764	1
	Skin	1	0.597165	0.37012	1	0.0338482	-1.80751	0.529976	0.328476	1	1	1.2368	0.766559	1	1.87155e-07	15.649	9.29148	5.75881	1
CK11	Gill	1	0.109734	0.0680126	1	0.0120066	-1.45095	0.0682676	0.0423119	1	1	0.141931	0.087968	1	0.00199364	2.16895	0.435979	0.270218	1	0.973333
	Spleen	1	0.815949	0.533077	0.9	0.137468	-2.01935	0.740009	0.458654	1	1	0.593224	0.439458	0.7	0.489792	-1.01125	0.301549	0.186899	1
	Skin	1	0.16577	0.102743	1	0.0642013	1.44193	0.193158	0.119718	1	1	0.175473	0.108757	1	0.0685825	-1.41618	0.0754901	0.0467884	1
CK12	Gill	1	0.620298	0.384458	1	0.257173	1.19748	0.988806	0.612857	1	1	0.536223	0.332349	1	9.67035e-05	8.68785	22.1944	13.756	1	1
	Spleen	1	1.2805	0.79365	1	0.197365	-1.47529	1.13035	0.700586	1	1	3.8672	2.39687	1	0.169234	1.90264	2.23429	1.3848	1
	Skin	1	1.07328	0.665215	1	0.334971	-1.19997	0.994342	0.616288	1	1	2.28168	1.41417	1	6.04956e-07	25.7768	19.5612	12.124	1
Hepcidine	Gill	1	0.410105	0.254181	1	0.0357428	2.15995	4.8313	2.99441	1	1	9.95318	6.16893	1	0.00629981	6.11775	9.48862	5.881	1	1
	Spleen	1	0.485487	0.300902	1	0.401858	-1.07103	0.543987	0.337161	1	1	5.72002	3.54524	1	0.0495902	-2.76255	0.549484	0.340567	1
	Skin	1	0.793885	0.492046	1	0.0105677	-2.64634	0.854806	0.529805	1	1	5.46121	3.38483	1	0.00140685	10.0491	14.5209	8.99999	1
IgM	Gill	1	0.509202	0.315601	1	0.00968711	1.94127	1.68207	1.04254	1	1	0.280524	0.173867	1	0.0175483	1.66786	1.74396	1.0809	1	1
	Spleen	1	0.681187	0.422197	1	0.269548	-1.17365	0.399383	0.247535	1	1	0.451068	0.27957	1	0.00013842	2.39828	1.21525	0.753207	1
	Skin	1	0.421447	0.261211	1	0.0629584	1.62902	1.1886	0.736691	1	1	0.786006	0.487163	1	0.0121622	2.12874	1.65144	1.02355	1
IgT	Gill	1	1.25871	0.780143	1	0.270864	1.29325	0.681106	0.422146	1	1	1.22245	0.757671	1	0.00390553	3.6782	1.5064	0.933662	1	0.993333
	Spleen	1	1.02378	0.634535	1	0.256377	1.26663	0.601598	0.372868	1	1	1.87847	1.16427	1	0.000169828	7.63697	6.49731	4.027	1
	Skin	1	0.814908	0.532397	0.9	0.423563	1.06955	0.915637	0.567507	1	1	0.79519	0.492855	1	1.9436e-05	5.59834	4.52846	2.80671	1
IL 10	Gill	1	0.600382	0.372114	1	0.102889	1.47325	1.19651	0.741592	1	1	1.20031	0.743947	1	0.00723199	2.61353	2.16872	1.34416	1	0.966667
		1	0.899343	0.557408	1	0.0996563	-1.78139	0.957407	0.593396	1	1	19.7968	12.9337	0.9	0.312323	1.50966	1.12822	0.699267	1
	Skin	1	0.540447	0.353086	0.9	0.189577	-1.26996	0.537724	0.333279	1	1	1.01532	0.629288	1	9.83633e-07	13.8902	8.29172	5.13917	1
IL 1b	Gill	1	0.769896	0.477178	1	0.0958958	-1.30677	0.231106	0.143238	1	1	0.563165	0.349047	1	0.118366	1.27721	0.49422	0.306315	1	1
	Spleen	1	2.66305	1.65055	1	0.0162091	-3.06737	0.366118	0.226918	1	1	2.13717	1.32461	1	0.0038342	-4.54727	0.328614	0.203673	1
	Skin	1	1.24097	0.769149	1	0.00152803	-3.08656	0.125042	0.0775004	1	1	3.78306	2.34472	1	0.116045	1.77031	1.44937	0.89831	1
IL4 13a	Gill	1	1.02265	0.633832	1	2.07652e-06	10.696	6.95939	4.31339	1	1	0.76156	0.472011	1	5.56603e-11	21.1268	9.56967	5.93123	1	1
	Spleen	1	0.723999	0.448731	1	0.212332	1.24229	0.474036	0.293805	1	1	0.861701	0.534078	1	1.4117e-05	8.09483	8.81452	5.46319	1
	Skin	1	0.464074	0.287631	1	1.93166e-05	3.76853	2.3188	1.43718	1	1	0.365333	0.226431	1	4.50014e-12	21.9173	10.9985	6.8168	1
IL 6	Gill				0.2					0.4	1	10.6866	12.0928	0.3	0.120057	-2.94173	0.169284	0.110597	0.9	0.666667
	Spleen	1	0.960929	0.627795	0.9	0.237546	-1.21429	0.32982	0.204421	1	1	1.03633	0.64231	1	0.432435	-1.05995	0.672832	0.417018	1
	Skin	1	0.658692	0.577358	0.5	0.174112	-1.55455	0.435567	0.426848	0.4	1	1.59869	1.10782	0.8	0.0224042	2.27639	1.95192	1.20979	1
IL 8	Gill	1	0.238878	0.148055	1	0.00854983	1.45801	0.56468	0.349986	1	1	0.583159	0.361439	1	0.00122346	2.33755	0.968381	0.600198	1	1
	Spleen	1	1.30672	0.8099	1	0.263035	-1.25614	0.617491	0.382718	1	1	1.12332	0.696227	1	0.077794	-1.61217	0.351536	0.21788	1
	Skin	1	0.701549	0.434816	1	0.0582667	-1.39185	0.200446	0.124235	1	1	1.0527	0.652458	1	0.0396842	1.72429	0.618422	0.383295	1
IL 17 C1	Gill	1	0.796233	0.520196	0.9	0.0339706	1.85632	1.1002	0.681899	1	1	1.24539	0.771888	1	0.000707735	-6.75521	0.095823	0.0626032	0.9	0.573333
	Spleen	1	2.25547	2.21032	0.4	0.493113	1.02042	1.2265	1.38789	0.3				0.2					0.2
	Skin	1	1.26054	1.10489	0.5	0.413811	1.21926	1.18041	1.03465	0.5	1	5.47509	4.3809	0.6	0.044049	10.7729	1.97083	1.72748	0.5
IL 17 C2	Gill	1	0.624947	0.54778	0.5	0.265883	1.2858	1.13855	0.91101	0.6	1	0.335319	0.248404	0.7	0.0521134	-1.57852	0.235791	0.266818	0.3	0.34
	Spleen	1	0.65603	0.485985	0.7	0.328007	1.17749	0.248298	0.280971	0.3				0.2					0.2
	Skin				0					0.2				0.2					0.3
IL17a F2	Gill	1	0.623269	0.407195	0.9	0.374403	-1.11316	1.23891	0.767869	1	1	2.05399	1.27305	1	0.276525	1.38196	0.995559	0.737507	0.7	0.52
	Spleen				0.4					0.1	1	3.76974	4.26579	0.3	0.248241	5.43897	15.0288	17.0063	0.3
	Skin				0.1					0.6	1	0.140768	0.13795	0.4	0.442735	-1.0693	0.97078	0.776772	0.6
Precerebellin	Gill	1	0.388701	0.240915	1	0.370989	1.08448	0.795433	0.493005	1	1	86.3772	53.5362	1	0.430883	1.1321	0.669481	0.414941	1	1
	Spleen	1	2.7261	1.68962	1	0.084139	-2.41999	1.37993	0.855272	1	1	3.90104	2.41784	1	0.162841	2.11844	6.58744	4.08287	1
	Skin	1	0.525727	0.325843	1	0.0396465	-1.49278	0.264988	0.164238	1	1	0.805716	0.499379	1	2.66794e-05	5.27803	4.31929	2.67707	1
SAA	Gill	1	0.940463	0.582894	1	0.223741	-1.35754	1.13765	0.70511	1	1	2.22844	1.38118	1	0.00275787	3.76591	3.20045	1.98363	1	1
	Spleen	1	0.695373	0.430989	1	0.108376	-1.94396	4.06921	2.52208	1	1	5.55344	3.442	1	0.119086	-2.94854	2.31892	1.43726	1
	Skin	1	2.14631	1.33028	1	0.0544692	-4.15544	3.16913	1.96421	1	1	3.05075	1.89084	1	0.107308	2.18707	2.45807	1.5235	1
S100A1	Gill	1	0.862841	0.534784	1	0.349871	1.1088	0.502781	0.311621	1	1	0.561908	0.348268	1	0.0119025	1.88035	0.754082	0.467376	1	1
	Spleen	1	1.42138	0.880967	1	0.421436	1.10573	1.91798	1.18875	1	1	1.36975	0.848963	1	0.0460578	2.26891	2.39622	1.48517	1
	Skin	1	0.492109	0.305007	1	0.03926	-1.58337	0.286596	0.177631	1	1	0.521566	0.323264	1	0.289923	-1.12039	0.359664	0.222918	1
TGF b	Gill	1	0.282488	0.175085	1	0.0172563	1.32134	0.34941	0.216563	1	1	0.312665	0.193788	1	0.00977639	1.55941	0.714738	0.442991	1	1
	Spleen	1	0.537971	0.333432	1	0.409696	1.07029	0.57374	0.355601	1	1	0.789745	0.48948	1	0.000213679	2.34404	0.471313	0.292118	1
	Skin	1	0.41749	0.258758	1	0.474657	-1.01045	0.317087	0.196529	1	1	0.256501	0.158978	1	0.00926066	1.3566	0.366046	0.226874	1
TNF a	Gill	1	0.304503	0.18873	1	0.447263	-1.02598	0.544638	0.337564	1	1	0.538922	0.334021	1	0.149134	-1.29415	0.523698	0.324586	1	0.993333
	Spleen	1	1.04375	0.681905	0.9	0.0127708	-1.9246	0.212521	0.131719	1	1	0.581839	0.360621	1	0.0128401	-1.8302	0.2688	0.166601	1
	Skin	1	0.551087	0.341561	1	0.151483	-1.24229	0.445094	0.275867	1	1	0.734293	0.455111	1	0.337015	-1.11111	0.507855	0.314766	1
